# Supplementary material for: Sphingolipid metabolites as potential circulating biomarkers for sarcopenia in men
Source: J Cachexia Sarcopenia Muscle. 2024 Sep 4;15(6):2476–86. doi: 10.1002/jcsm.13582 (PMC11634516; doi:10.1002/jcsm.13582)
Supplement: Supplementary file 3 — Table S2. Metabolites identified by untargeted metabolomics in young mice and mice from the aging mouse model of sarcopenia. [file JCSM-15-2476-s001.xlsx]

## Sheet: Supporting Information Table S2
met.fearure	MW_RT_mode	FC	raw.pval	CL	ChemicalName	HMDB.ID	KEGG.ID	LipidMAPS.ID
met1	147.92626_1.398_hp	1.327	0.0081811	3	2,2,2-Trichloroethanol	HMDB0041796	C07490
met2	323.28031_11.705_hp	0.70421	0.016721	3	Anandamide (18:2, n-6)	HMDB0012252		LMFA08040004
met3	416.14698_13.425_hp	0.53274	0.045589	3	Acetoxypinoresinol
met4	220.06009_25.941_hp	0.53505	0.034497	3	threo-isodihomocitric acid		C16597
met5	202.04953_25.958_hp	0.53505	0.034497	3	3,5-Dioxooctanedioic acid	HMDB0240258
met6	205.13052_3.794_hn	0.2994	1.5565e-06	3	Panthenol	HMDB0004231	D03726
met7	182.04484_1.481_hn	1.7054	0.0001016	3	3-METHYLURIC ACID
met8	451.21432_3.797_hn	0.29743	1.231e-05	3	formylmethionyl-leucyl-phenylalanine methyl ester		C11221
met9	474.36863_12.206_hn	0.11939	1.4373e-05	3	soyasapogenol A		C17419
met10	346.17374_10.156_hn	1.4081	0.0001177	3	Acmimycin
met11	288.10107_2.743_hn	3.18	0.00019004	3	Shikalkin
met12	193.07282_1.978_hn	2.1016	0.00058123	3	Succinanilic acid	HMDB0060758
met13	421.25557_9.658_hn	2.1188	7.7486e-05	3	N-acetylsphingosine 1-phosphate (C2-ceramide-1-phosphate; CerP(d18:1/2:0))		C02960	LMSP02050014
met14	146.06834_1.441_hn	1.329	0.00049533	3	DL-Glutamine	HMDB0000641	C00064
met15	304.1329_10.208_hn	0.28958	0.00056373	3	Flupirtine		D07978
met16	204.0265_1.439_hn	1.6414	0.0011678	3	1-Oxo-1,2,4-butanetricarboxylic acid
met17	536.47704_11.523_hn	0.51145	0.00083585	3	FAHFA(16:1(9Z)/5-O-18:0) (5-[(9Z)-hexadec-9-enoyloxy]octadecanoic acid)	HMDB0112134		LMFA07090017
met18	195.10178_3.795_hn	0.28569	0.000413	3	4-(Nitrosoamino)-1-(3-pyridinyl)-1-butanol
met19	213.86311_1.224_hn	1.6701	0.0012823	3	DIBROMOACETONE
met20	284.08801_1.685_hn	21.475	0.00035379	3	Benzoyl-beta-D-glucoside
met21	173.10427_3.018_hn	0.29833	0.0014228	3	N-Acetyl-L-leucine		C02710
met22	458.24097_12.163_hn	1.6018	0.0023152	3	1-arachidonoyl-sn-glycerol 3-phosphate			LMGP10050013
met23	268.16619_9.906_hn	0.3513	0.0033709	3	(3aR,4R,5R,6aS)-5-Hydroxy-4-[(1E,3S)-3-hydroxy-1-octen-1-yl]hexahydro-2H-cyclopenta[b]furan-2-one
met24	440.27511_9.551_hn	4.6742	0.003009	3	4,7-Dihydroxy-N,N,N-trimethyl-10-oxo-3,5,9-trioxa-4-phosphahenicosan-1-aminium 4-oxide
met25	189.0991_1.702_hn	0.5536	0.0022154	3	(+)-castanospermine		C02256
met26	270.21803_10.556_hn	0.47799	0.0032648	3	3-oxopalmitic acid (3-Keto palmitic acid)	HMDB0010733		LMFA01060051
met27	326.24353_11.47_hn	0.45762	0.0038445	3	2,4-dihydroxyheptadec-16-ynyl acetate	HMDB0031048
met28	620.46163_12.418_hn	0.41138	0.0023665	3	(5S)-3-[(2R)-2-Hydroxy-7-{(2R,2'R,2''R,5S,5'R,5''R)-5''-[(1R)-1-hydroxytridecyl]dodecahydro-2,2':5',2''-terfuran-5-yl}heptyl]-5-methyl-2(5H)-furanone
met29	284.16105_9.207_hn	0.24437	0.0052009	3	(4R,5S,9S,10R,12S,13S)-1,5,9-Trimethyl-11,14,15,16-tetraoxatetracyclo[10.3.1.0~4,13~.0~8,13~]hexadecan-10-ol
met30	344.23284_11.081_hn	0.2849	0.0061345	3	medroxyprogesterone		C07119	LMST02030176
met31	286.21305_10.774_hn	0.55473	0.0035329	3	Thapsic acid	HMDB0000672	C19615	LMFA01170022
met32	284.19702_10.483_hn	0.56657	0.0024769	3	(10S)-Juvenile hormone III diol
met33	538.49249_11.592_hn	0.54413	0.0070807	3	FAHFA(16:0/5-O-18:0) (5-hexadecanoyloxy-octadecanoic acid)	HMDB0112107		LMFA07090001
met34	564.50793_11.626_hn	0.29649	0.0058281	3	FAHFA(18:1(9Z)/5-O-18:0) (5-(9Z-octadecenoyloxy)-octadecanoic acid)	HMDB0112162		LMFA07090025
met35	278.22265_11.347_hn	0.50753	0.0088708	3	Linolenelaidic acid (9,12,15-octadecatrienoic acid)	HMDB0030964	C06427	LMFA01030350
met36	155.06861_1.452_hn	1.3335	0.0062257	3	DL-Histidine	HMDB0000177	C00135
met37	258.18178_7.368_hn	0.11724	0.0095115	3	Tetradecanedioic acid	HMDB0000872		LMFA01170018
met38	328.23794_11.598_hn	0.69413	0.0092942	2	Docosahexaenoic acid	HMDB0002183	C06429	LMFA01030185
met39	562.49263_11.567_hn	0.24976	0.0093122	3	(3R,4S,9R,11R)-29-(4-Hydroxyphenyl)-4-methyl-3,9,11-nonacosanetriol
met40	560.47668_11.481_hn	0.30654	0.0052799	3	(4S,9R,11R)-9,11-Dihydroxy-29-(4-hydroxyphenyl)-4-methyl-3-nonacosanone
met41	280.23832_11.474_hn	0.49574	0.0082801	2	Linoleic acid	HMDB0000673	C01595	LMFA01030120
met42	312.2281_10.973_hn	0.56498	0.007787	3	15,16-DiHODE ((9Z,12Z)-15,16-Dihydroxyoctadeca-9,12-dienoate)	HMDB0010208	C07354	LMFA02000047
met43	567.34952_11.597_hn	1.4558	0.010328	3	PS(21:0/0:0)		C18125	LMGP03050026
met44	272.23372_11.249_hn	0.65745	0.0087057	3	Juniperic acid		C18218
met45	278.1867_10.156_hn	1.2408	0.011889	2	Paradol	HMDB0030801	C10482
met46	188.01337_1.723_hn	8.8363	0.0036614	3	p-Cresylsulfate (p-Cresol sulfate)	HMDB0011635
met47	328.07729_1.618_hn	0.304	0.013354	3	Bergenin		C09919
met48	162.05189_1.386_hn	0.73452	0.0151	3	Diethylpyrocarbonate	HMDB0032873	C11592
met49	481.3137_11.496_hn	1.3579	0.012947	3	1-Stearoyl-2-hydroxy-sn-glycero-3-PE	HMDB0011129	C04338	LMGP02050001
met50	775.56661_11.484_hn	0.57616	0.013071	3	PS(O-20:0/16:1(9Z)) (1-eicosyl-2-(9Z-hexadecenoyl)-glycero-3-phosphoserine)		C18125	LMGP03020047
met51	173.99773_1.872_hn	2.8612	0.01655	3	4-phenolsulfonic acid		C12849
met52	345.1592_10.633_hn	0.25865	0.01405	3	tretoquinol
met53	479.29793_11.249_hn	1.2935	0.018031	3	1-Oleoyl-2-hydroxy-sn-glycero-3-PE	HMDB0011506	C04338	LMGP02050004
met54	174.09941_1.583_hn	1.2863	0.014433	3	Acetyl-L-ornithine	HMDB0242109	C00437
met55	414.12413_10.399_hn	1.7048	0.01652	3	Nafcillin	HMDB0014745	C07250
met56	596.29203_11.845_hn	0.72383	0.015459	3	Magnoline		C06515
met57	278.15026_10.394_hn	1.3723	0.0075701	3	Dibutyl phthalate	HMDB0033244	C14214
met58	507.32923_11.599_hn	1.4503	0.015689	3	1-(10Z-heptadecenoyl)-sn-glycero-3-phosphocholine	HMDB0254271	C04230	LMGP01050002
met59	390.16323_10.407_hn	1.5079	0.020082	3	Flibanserin		D02577
met60	239.09668_6.877_hn	0.58134	0.013059	3	3-Hydroxy-2-acetamidofluorene		C14656
met61	318.21779_10.817_hn	0.38813	0.024105	3	11beta-Hydroxy-17alpha-methyltestosterone
met62	569.36571_12.027_hn	1.6616	0.011916	3	1-(2-methoxy-eicosanyl)-sn-glycero-3-phosphoserine; PS(2-OMe-20:0/0:0)		C02737	LMGP03060019
met63	272.23379_10.719_hn	0.55786	0.018803	3	Juniperic acid		C18218
met64	282.25397_11.657_hn	0.58858	0.027267	2	trans-Petroselinic acid
met65	254.18687_10.249_hn	0.34362	0.026927	3	prohydrojasmon		C18538
met66	346.13722_10.395_hn	1.4535	0.025644	3	Cyclohexane-1,2-diaminetetraacetic acid
met67	456.32076_11.171_hn	0.37838	0.018347	3	callystatin A		C16891
met68	447.23396_10.734_hn	1.4253	0.034177	3	Palbociclib		D10372
met69	541.33392_11.447_hn	1.2333	0.023159	3	1-(2-methoxy-octadecanyl)-sn-glycero-3-phosphoserine; PS(2-OMe-18:0/0:0)		C02737	LMGP03060017
met70	310.28529_11.976_hn	0.55997	0.031147	3	9-Icosenoic acid	HMDB0002231	C16526	LMFA01030700
met71	120.04172_1.375_hn	0.7886	0.038068	3	Erythrose		C01796
met72	448.337_11.75_hn	1.5978	0.037764	3	(1S,3R,5Z,7E)-25-Fluoro-9,10-secoergosta-5,7,10-triene-1,3,24-triol	HMDB0002649
met73	232.0027_1.928_hn	0.53612	0.036364	3	4-Formyl-2-methoxyphenyl hydrogen sulfate	HMDB0041789
met74	803.56291_13.759_hn	0.61567	0.039875	3	PS(18:0/19:1(9Z))		C02737	LMGP03010318
met75	593.36529_11.772_hn	1.5015	0.034618	3	1-O-palmitoyl-2-O-(5-oxovaleryl)-sn-glycero-3-phosphocholine		C00157	LMGP20010005
met76	440.20025_9.882_hn	0.32651	0.029815	3	Ibrutinib		D10223
met77	527.31861_11.236_hn	0.8144	0.041119	3	Gemcitabine elaidate		D10222
met78	197.08074_2.016_hn	2.0863	0.030311	3	N-Acetyl-L-histidine		C02997
met79	153.05494_2.317_hn	1.5587	0.046738	3	1-aminobutylphosphonic acid
met80	610.51279_11.436_hn	0.61535	0.043889	3	2-(Decanoyloxy)-1,3-propanediyl didodecanoate
met81	502.30495_10.855_hn	0.55479	0.047332	3	(2R,6E)-2-[(2E)-3,7-Dimethyl-2,6-octadien-1-yl]-5-hydroxy-6-[hydroxy(phenyl)methylene]-2,4-bis(3-methyl-2-buten-1-yl)-4-cyclohexene-1,3-dione
met82	386.22826_10.355_hn	0.38064	0.046735	3	oleandolide		C11990	LMPK04000031
met83	350.24098_11.692_hn	0.70694	0.048061	3	(10Z)-1,1,1-Trifluoro-19-hydroxy-10-nonadecen-3-one
met84	255.03897_2.013_hn	2.5065	0.039079	3	5-(3'-carboxy-3'-oxopropyl) -4,6-dihydroxypicolinate		C05656
met85	396.22502_11.633_hn	0.83129	0.048681	3	Dinaciclib		D09604
met86	481.31236_13.266_rp	0.70163	0.00056759	3	1-Stearoyl-2-hydroxy-sn-glycero-3-PE	HMDB0011130	C04338	LMGP02050001
met87	253.16576_2.258_rp	2.7941	0.0038484	3	(1R,5R)-3,3,5-Trimethylcyclohexyl 5-oxo-L-prolinate		D03601
met88	286.22788_8.809_rp	4.099	0.0063214	3	Retinol
met89	456.24769_7.545_rp	1.2203	0.01015	3	PG(14:0/0:0)		D01986
met90	399.33103_16.121_rp	0.62839	0.007492	3	Palmitoylcarnitine	HMDB0000222)	C02990
met91	308.19397_8.787_rp	2.1827	0.0073221	2	(11Z)-14,14,14-Trifluoro-11-tetradecenyl acetate			LMFA07010328
met92	295.24864_16.517_rp	0.4718	0.010864	2	(4E,8E,10E-d18:3)sphingosine		C00319
met93	283.28506_29.752_rp	2.0392	0.011501	3	Amide C18	HMDB0034146	C13846	LMFA08010003
met94	322.18572_16.528_rp	0.55533	0.017351	3	Neamine		C01441
met95	299.27981_16.635_rp	0.72533	0.012368	3	3-ketosphinganine	HMDB0001480	C02934	LMSP01020002
met96	420.30665_3.368_rp	1.3987	0.017556	3	(1R,3S,5Z)-4-Methylene-5-[(2E)-2-{(1R,3aS,7aR)-7a-methyl-1-[(2R)-1-(3-methylphenyl)-2-propanyl]octahydro-4H-inden-4-ylidene}ethylidene]-1,3-cyclohexanediol			LMST03020390
met97	129.04142_1.745_rp	2.1238	0.018544	3	L-Pyroglutamic acid	HMDB0000805	C01879
met98	278.22201_16.508_rp	0.48907	0.0252	2	a-Linolenic Acid	HMDB0030964	C06427
met99	345.26398_18.417_rp	0.69833	0.022861	3	Anandamide (20:5, n-3)	HMDB0013649		LMFA08040008
met100	530.26239_4.626_rp	0.62374	0.032823	3	Glycerol phenylbutyrate
met101	312.1336_7.253_rp	0.62945	0.020681	3	Benzyl butyl phthalate
met102	347.27954_20.155_rp	0.60278	0.033683	3	Anandamide	HMDB0004080	C11695	LMFA08040001
met103	312.26423_9.67_rp	1.3306	0.029825	3	10-Oxononadecanoic acid			LMFA01060128
met104	146.06771_1.915_rp	3.1375	0.024834	3	DL-Glutamine	HMDB0003423	C00819
met105	517.31248_11.486_rp	0.81617	0.047034	3	LysoPC(18:3(9Z,12Z,15Z))	HMDB0010388	C04230	HMDB0010388
met106	266.25874_24.129_rp	1.3254	0.040225	3	Linoleyl alcohol; (9Z,12Z)-octadecadien-1-ol			LMFA05000557
met107	348.30396_17.801_rp	20.701	0.04834	2	20:3(5Z,9Z,17Z)(11Me,15Me,19Me)
met108	334.11743_2.285_rn	2.0697	5.2943e-06	3	isopongaflavone			LMPK12110181
met109	328.2385_18.481_rn	0.7478	0.0035152	2	Docosahexaenoic acid	HMDB0002183	C06429	LMFA01030185
met110	527.31959_13.191_rn	0.76655	0.0053482	3	Gemcitabine elaidate		D10222
met111	278.22365_16.492_rn	0.48338	0.0037939	2	γ-Linolenic acid	HMDB0003073	C06426	LMFA01030141
met112	416.15033_25.991_rn	1.8375	0.0060123	3	3,7-Dihydroxy-2-[4-hydroxy-3-(4-hydroxy-3-methylbutyl)phenyl]-5,6-dimethoxy-4H-chromen-4-one			LMPK12112857
met113	479.29874_17.089_rn	1.2828	0.0084216	3	1-Oleoyl-2-hydroxy-sn-glycero-3-PE	HMDB0011506	C04338	LMGP02050004
met114	650.44712_19.114_rn	0.6811	0.011051	3	(15Z,19R,25S)-22,25,26-Trihydroxy-22-oxido-17,21,23-trioxa-22lambda~5~-phosphahexacos-15-en-19-yl laurate
met115	414.19804_16.488_rn	0.56766	0.0058597	3	naltrindole		C18128
met116	350.24185_22.559_rn	0.66789	0.014927	3	(10Z)-1,1,1-Trifluoro-19-hydroxy-10-nonadecen-3-one
met117	569.36573_20.914_rn	1.213	0.014507	3	O-(Hydroxy{(2R)-2-hydroxy-3-[(2-methoxyicosyl)oxy]propoxy}phosphoryl)-L-serine
met118	282.25473_22.556_rn	0.57773	0.010969	2	Oleic acid	HMDB0000207	C00712	LMFA01030002
met119	338.19764_19.111_rn	0.61288	0.013805	3	epicainide		C10940
met120	586.49111_22.554_rn	0.49093	0.015277	3	Octacosyl (2E)-3-(3-hydroxy-4-methoxyphenyl)acrylate
met121	527.35662_18.849_rn	1.4016	0.016934	3	23-(1,4-Dimethyl-2,8-dioxabicyclo[3.2.1]oct-4-yl)-23-oxodaphnan-22-yl acetate
met122	366.25227_18.614_rn	1.7555	0.017664	3	5-(nonadecapentaenyl)benzene-1,3-diol
met123	560.47791_19.105_rn	0.3575	0.015298	3	(4S,9R,11R)-9,11-Dihydroxy-29-(4-hydroxyphenyl)-4-methyl-3-nonacosanone
met124	509.34545_20.916_rn	1.2248	0.020457	3	1-heptadecanoyl-sn-glycero-3-phosphocholine		C04230	LMGP01050024
met125	610.51449_18.854_rn	0.41407	0.021014	3	2-(Decanoyloxy)-1,3-propanediyl didodecanoate
met126	270.09373_1.89_rn	1.5152	0.022904	3	(6R)-9-(beta-D-Ribofuranosyl)-6,9-dihydro-1H-purin-6-ol
met127	564.5094_22.557_rn	0.38432	0.017444	3	FAHFA(18:1(9Z)/5-O-18:0)	HMDB0112140		LMFA07090025
met128	226.0677_1.898_rn	0.80729	0.022761	3	Glucoheptonic Acid	HMDB0252766
met129	280.23877_12.645_rn	1.2164	0.021454	3	Linoelaidic Acid	HMDB0006270	C01595	LMFA01030123
met130	162.05221_1.894_rn	0.71026	0.026678	3	Diethylpyrocarbonate
met131	428.22187_22.411_rn	1.2716	0.029668	3	ANDILESIN A
met132	280.23902_19.107_rn	0.52577	0.016964	2	Linoleic acid	HMDB0000673	C01595	LMFA01030120
met133	180.06263_1.894_rn	0.79899	0.03104	3	Glucose	HMDB0000122	C00031
met134	302.24472_21.53_rn	0.65783	0.026063	3	Glyceryl 2-myristate	HMDB0304951
met135	273.99746_1.715_rn	1.3225	0.03953	3	2-O-Sulfo-L-idopyranuronic acid		C03126
met136	330.25471_20.136_rn	0.70851	0.0385	2	all-cis-4,7,10,13,16-Docosapentaenoic acid			LMFA01030182
met137	216.03914_1.744_rn	1.3336	0.040842	2	2-C-methylerythritol 4-phosphate		C11434
met138	534.46043_21.525_rn	0.77605	0.032933	3	(3R,4S,9R,11R)-27-(4-Hydroxyphenyl)-4-methyl-3,9,11-heptacosanetriol
met139	395.30233_7.495_rn	1.3361	0.038002	3	9,12-Hexadecadienoylcarnitine
met140	390.19795_17.431_rn	0.63489	0.036706	3	20-trifluoromethyl-leukotriene B4			LMFA03020019
met141	416.21371_19.08_rn	1.2904	0.042659	3	Zanoterone		D06357
met142	242.22368_18.755_rn	0.79757	0.027884	3	pentadecanoic acid	HMDB0000826	C16537	LMFA01010015
met143	398.24186_20.139_rn	0.70472	0.040005	3	KJ9800000
met144	340.21311_22.557_rn	0.8018	0.039307	3	1-(18-Ethyl-6-methoxy-8,14-diazapentacyclo[9.5.2.0~1,9~.0~2,7~.0~14,17~]octadeca-2,4,6-trien-8-yl)ethanone
met145	466.22905_20.136_rn	0.71804	0.047536	3	Dolichyl b-D-glucosyl phosphate	HMDB0001054
met146	362.19765_18.758_rn	1.3134	0.049585	3	Benzetimide
